# Supplementary material for: Identification of multiple subclones in peripheral T-cell lymphoma, not otherwise specified with genomic aberrations
Source: Cancer Med. 2012 Sep 26;1(3):289–94. doi: 10.1002/cam4.34 (PMC3544466; doi:10.1002/cam4.34)
Supplement: Supplementary file 3 [file cam40001-0289-SD7.txt]

No. 27: log2 ratio imbalance 
Lo
g2 
ra
tio
 
0

No. 29: log2 ratio imbalance 
Lo
g2 
ra
tio
 
0

No. 33: log2 ratio imbalance 
Lo
g2 
ra
tio
 
0

Supplemental Figure 1 
All genomic profiles ofthe 13 testedPTCL, NOS cases. 
0.25
0.16
0.180.25
0.23
0.42No. 35: No log2 ratio imbalance 
Lo
g2 
ra
tio
 
0

No. 36:  log2 ratio imbalance
Lo
g2 
ra
tio
 
0

No. 39: log2 ratio imbalance 
L
o
g
2 
ratio

0

Supplemental Figure 1 
All genomic profiles ofthe 13 testedPTCL, NOS cases. 
-0.61 -0.33
0.18
0.32No. 43: log2 ratio imbalance 
Lo
g2 
ra
tio
 
0

No. 44: log2 ratio imbalance 
Lo
g2 
ra
tio
 
0

No. 46: log2 ratio imbalance 
Lo
g2 
ra
tio
 
0

Supplemental Figure 1 
All genomic profiles ofthe 13 testedPTCL, NOS cases. 
0.58
0.38
0.34
0.19
-0.28 -0.69No. 47: log2 ratio imbalance 
Lo
g2 
ra
tio
 
0

No. 48: log2 ratio imbalance 
Lo
g2 
ra
tio
 
0

No. 50: No log2 ratio imbalance 
Lo
g2 
ra
tio
 
0

Supplemental Figure 1 
All genomic profiles ofthe 13 testedPTCL, NOS cases. 
-0.52
-0.13
-0.11-0.38No. 51: log2 ratio imbalance 
Lo
g2 
ra
tio
 
0

Supplemental Figure 1: All genomic profiles ofthe 13 tested PTCL, NOS cases. All cases 
have genomic aberrations. Eleven of the 13 (84.6%)cases have log2 ratio imbalances, suggesting 
the existence of multiple clones.  
0.29 0.41Case. 36
3 13 16 17Chr
-0.61 -0.33 -0.51 
Log2 rat
io

0

Log2 r
at
io

0

-0.51
-0.53
-0.28 -0.34
-0.54
3 13 16 17 Chr
Supplemental Figure 2: Comparison of44K oligo-arrayCGH andBAC arrayCGH at a same 
patientsample. Case 36 was analyzed by44K oligo-arrayCGH (upper) and BAC arrayCGH 
(lower). The results of both arrays were well correlated. The log2 ratio imbalance was also detected 
in BAC arrayanalyses. PT
C
L
-N
o
.
*
o
b
s
e
r
v
a
t
i
o
n
 
p
e
r
i
o
d
(
m
o
n
t
h
s
.
)
 *
e
v
e
n
t
 *
g
e
n
o
m
i
c
a
b
e
r
r
a
t
i
o
n
s
e
x
i
s
t
e
n
c
e
 
o
f
s
u
b
c
l
o
n
e
s
23
35
D
+
-
24
16
D
+
-
25
NA
NA
+
-
26
34
A
+
-
27
9
D
+
-
28
43
D
+
-
29
NA
NA
+
-
30
6
D
+
-
31
3
D
+
-
32
0
D
+
+
33
3
D
+
+
34
29
D
+
+
35
NA
NA
+
-
36
7
D
+
+
37
NA
NA
+
-
38
45
D
+
-
39
11
D
+
+
40
2
A
+
-
41
87
D
+
-
42
29
A
+
+
43
0
D
+
+
44
NA
NA
+
-
45
50
D
+
-
46
1
D
+
+
47
8
D
+
-48 14 D + +
49 2 D + +
50 22 D + +
51 3 A + +
T
a
b
l
e
 
S
1
 
I
d
e
n
t
i
f
i
c
a
t
i
o
n
 
o
f
 
s
u
b
c
l
o
n
e
s
 
b
y
 
r
e
s
u
l
t
s
 
o
f
 
B
A
C
 
a
r
r
a
y
 
C
G
H
* Representations in previous Nakagawa et al. paper were used.
Abbreviations： NA; not available , A; alive D; dead, + ; presence, - ; absence
